# Supplementary material for: A new species of hagfish, Eptatretus wandoensis sp. nov. (Agnatha, Myxinidae), from the southwestern Sea of Korea
Source: Zookeys. 2020 Apr 13;926:81–94. doi: 10.3897/zookeys.926.48745 (PMC7170979; doi:10.3897/zookeys.926.48745)
Supplement: XML Treatment for Eptatretus wandoensis [file zookeys.926.48745-treatment1.xml]

<!DOCTYPE tp:taxon-treatment
  PUBLIC "-//TaxonX//DTD Taxonomic Treatment Publishing DTD v0 20100105//EN" "tax-treatment-NSO.dtd">
<tp:taxon-treatment xmlns:tp="http://www.plazi.org/taxpub"><tp:treatment-meta><kwd-group><label>Taxon classification</label><kwd><named-content xmlns:xlink="http://www.w3.org/1999/xlink" content-type="kingdom">Animalia</named-content></kwd><kwd><named-content xmlns:xlink="http://www.w3.org/1999/xlink" content-type="order">Myxiniformes</named-content></kwd><kwd><named-content xmlns:xlink="http://www.w3.org/1999/xlink" content-type="family">Myxinidae</named-content></kwd></kwd-group><mixed-citation publication-type="journal"><person-group><name><surname>Song</surname><given-names>Young Sun</given-names></name><name><surname>Kim</surname><given-names>Jin-Koo</given-names></name></person-group><article-title>A new species of hagfish, <italic><tp:taxon-name><tp:taxon-name-part taxon-name-part-type="genus" reg="Eptatretus">Eptatretus</tp:taxon-name-part> <tp:taxon-name-part taxon-name-part-type="species" reg="wandoensis">wandoensis</tp:taxon-name-part></tp:taxon-name></italic> sp. nov. (<tp:taxon-name><tp:taxon-name-part taxon-name-part-type="class">Agnatha</tp:taxon-name-part></tp:taxon-name>, <tp:taxon-name><tp:taxon-name-part taxon-name-part-type="family">Myxinidae</tp:taxon-name-part></tp:taxon-name>), from the southwestern Sea of Korea</article-title><source>Zookeys</source><day>13</day><month>4</month><year>2020</year><volume>926</volume><fpage>81</fpage><lpage>94</lpage><pub-id pub-id-type="doi">10.3897/zookeys.926.48745</pub-id></mixed-citation></tp:treatment-meta><tp:nomenclature><tp:taxon-name><object-id xmlns:xlink="http://www.w3.org/1999/xlink" content-type="arpha" xlink:type="simple">39B19787-0894-5335-8F34-03B9F3CE2DD3</object-id>
            <tp:taxon-name-part taxon-name-part-type="genus" reg="Eptatretus">Eptatretus</tp:taxon-name-part>
            <tp:taxon-name-part taxon-name-part-type="species" reg="wandoensis">wandoensis</tp:taxon-name-part>
            <object-id xmlns:xlink="http://www.w3.org/1999/xlink" content-type="zoobank" xlink:type="simple">http://zoobank.org/9C6CA8CC-BC42-48E2-87EE-47702CC46D49</object-id>
          </tp:taxon-name><tp:taxon-status xmlns:xlink="http://www.w3.org/1999/xlink" xlink:type="simple">sp. nov.</tp:taxon-status><xref ref-type="fig" rid="F1">Figures 1</xref><xref ref-type="fig" rid="F2">, 2</xref><xref ref-type="fig" rid="F3">, 3</xref><xref ref-type="fig" rid="F4">, 4</xref><xref ref-type="fig" rid="F5">, 5</xref><xref ref-type="table" rid="T1">, Table 1 New English name: Five-gilled white mid-dorsal line hagfish; new Korean name: Huin-jul-wae-meok-jang-eo</xref></tp:nomenclature><tp:treatment-sec sec-type="type locality" id="SECID0EMMAC"><title>Type locality.</title><p>The coast of Yeoseo-do (southwestern Sea of Korea): Yeoseo-ri, Cheongsan-myeon, Wando-gun, Jeollanam-do, Republic of Korea,<named-content xmlns:xlink="http://www.w3.org/1999/xlink" content-type="dwc:verbatimCoordinates" xlink:type="simple"><named-content content-type="geo-json" specific-use="{&#34;type&#34;:&#34;Point&#34;,&#34;coordinates&#34;:[126.899167,33.999028]}" id="NCID0EVMAC" xlink:type="simple"> 33°59'56.5"N, 126°53'57.0"E</named-content></named-content>, caught by fishing traps, 60–80 m (Fig. <xref ref-type="fig" rid="F1">1</xref>).</p></tp:treatment-sec><tp:treatment-sec sec-type="Holotype" id="SECID0E5MAC"><title>Holotype.</title><p><abbrev xmlns:xlink="http://www.w3.org/1999/xlink" content-type="institution" xlink:title="Pukyong National University" id="ABBRID0EENAC" xlink:type="simple">PKU</abbrev> 62167, 292.0 mm <abbrev xmlns:xlink="http://www.w3.org/1999/xlink" xlink:title="total length" id="ABBRID0EJNAC" xlink:type="simple">TL</abbrev>, Yeoseo-ri, Cheongsan-myeon, Wando-gun, Jeollanam-do, Republic of Korea, <named-content xmlns:xlink="http://www.w3.org/1999/xlink" content-type="dwc:verbatimCoordinates" xlink:type="simple"><named-content content-type="geo-json" specific-use="{&#34;type&#34;:&#34;Point&#34;,&#34;coordinates&#34;:[126.899167,33.999028]}" id="NCID0EQNAC" xlink:type="simple">33°59'56.5"N, 126°53'57.0"E</named-content></named-content>, caught by fishing traps, 60–80 m, 26 Jun 2018.</p></tp:treatment-sec><tp:treatment-sec sec-type="Paratypes" id="SECID0EVNAC"><title>Paratypes.</title><p><abbrev xmlns:xlink="http://www.w3.org/1999/xlink" content-type="institution" xlink:title="Pukyong National University" id="ABBRID0E2NAC" xlink:type="simple">PKU</abbrev> 62169 (1 specimen), 202.0 mm <abbrev xmlns:xlink="http://www.w3.org/1999/xlink" xlink:title="total length" id="ABBRID0EAOAC" xlink:type="simple">TL</abbrev>, Yeoseo-ri, Cheongsan-myeon, Wando-gun, Jeollanam-do, Republic of Korea, <named-content xmlns:xlink="http://www.w3.org/1999/xlink" content-type="dwc:verbatimCoordinates" xlink:type="simple"><named-content content-type="geo-json" specific-use="{&#34;type&#34;:&#34;Point&#34;,&#34;coordinates&#34;:[126.899167,33.999028]}" id="NCID0EHOAC" xlink:type="simple">33°59'56.5"N, 126°53'57.0"E</named-content></named-content>, fishing trap, 60–80 m, 12 May 2018; <abbrev xmlns:xlink="http://www.w3.org/1999/xlink" content-type="institution" xlink:title="Pukyong National University" id="ABBRID0EMOAC" xlink:type="simple">PKU</abbrev> 62171, <abbrev xmlns:xlink="http://www.w3.org/1999/xlink" content-type="institution" xlink:title="Pukyong National University" id="ABBRID0EROAC" xlink:type="simple">PKU</abbrev> 62173, 275.0–290.0 mm <abbrev xmlns:xlink="http://www.w3.org/1999/xlink" xlink:title="total length" id="ABBRID0EWOAC" xlink:type="simple">TL</abbrev>, Yeoseo-ri, Cheongsan-myeon, Wando-gun, Jeollanam-do, Republic of Korea, <named-content xmlns:xlink="http://www.w3.org/1999/xlink" content-type="dwc:verbatimCoordinates" xlink:type="simple"><named-content content-type="geo-json" specific-use="{&#34;type&#34;:&#34;Point&#34;,&#34;coordinates&#34;:[126.899167,33.999028]}" id="NCID0E4OAC" xlink:type="simple">33°59'56.5"N, 126°53'57.0"E</named-content></named-content>, fishing trap, 60–80 m, 26 Jun 2018.</p><fig id="F1" position="float" orientation="portrait"><object-id xmlns:xlink="http://www.w3.org/1999/xlink" content-type="doi" xlink:type="simple">10.3897/zookeys.926.48745.figure1</object-id><object-id xmlns:xlink="http://www.w3.org/1999/xlink" content-type="arpha" xlink:type="simple">95FA5EBE-0F1C-5185-806B-71D5E8D34216</object-id><label>Figure 1.</label><caption><p>Sampling location of <italic><tp:taxon-name><tp:taxon-name-part taxon-name-part-type="genus" reg="Eptatretus">Eptatretus</tp:taxon-name-part> <tp:taxon-name-part taxon-name-part-type="species" reg="wandoensis">wandoensis</tp:taxon-name-part></tp:taxon-name></italic> sp. nov. in Korea.</p></caption><graphic xmlns:xlink="http://www.w3.org/1999/xlink" xlink:href="zookeys-926-081-g001.jpg" position="float" orientation="portrait" xlink:type="simple" id="oo_399904.jpg"><uri content-type="original_file" xlink:type="simple">https://binary.pensoft.net/fig/399904</uri></graphic></fig></tp:treatment-sec><tp:treatment-sec sec-type="diagnosis" id="SECID0E1PAC"><title>Diagnosis.</title><p>Gill apertures, 5; eyespots, conspicuous; fused cusps, 3/2; total cusps, 40–43; 1 <abbrev xmlns:xlink="http://www.w3.org/1999/xlink" xlink:title="gill pouch" id="ABBRID0EBAAE" xlink:type="simple">GP</abbrev> at end of dental muscle; total slime pores, 74–82 (prebranchial, 14–18; branchial, 4; trunk, 46–49; tail, 9–11); branchial length, 5.2%–6.2% of <abbrev xmlns:xlink="http://www.w3.org/1999/xlink" xlink:title="total length" id="ABBRID0EFAAE" xlink:type="simple">TL</abbrev>; pharyngocutaneous duct confluent with last gill aperture; ventral artery splitting at approximately 3–4 <abbrev xmlns:xlink="http://www.w3.org/1999/xlink" xlink:title="gill pouch" id="ABBRID0EJAAE" xlink:type="simple">GP</abbrev>; dorsal region with dark brown body color, ventral region with white body color; white mid-dorsal line, conspicuous.</p><table-wrap id="T1" position="float" orientation="portrait"><label>Table 1.</label><caption><p>Morphometric and meristic measurements of <italic><tp:taxon-name><tp:taxon-name-part taxon-name-part-type="genus" reg="Eptatretus">Eptatretus</tp:taxon-name-part> <tp:taxon-name-part taxon-name-part-type="species" reg="wandoensis">wandoensis</tp:taxon-name-part></tp:taxon-name></italic> sp. nov., and congeneric species with five gill apertures (<italic><tp:taxon-name><tp:taxon-name-part taxon-name-part-type="genus" reg="Eptatretus">E.</tp:taxon-name-part> <tp:taxon-name-part taxon-name-part-type="species" reg="cheni">cheni</tp:taxon-name-part></tp:taxon-name></italic>, <italic><tp:taxon-name><tp:taxon-name-part taxon-name-part-type="genus" reg="Eptatretus">E.</tp:taxon-name-part> <tp:taxon-name-part taxon-name-part-type="species" reg="nelsoni">nelsoni</tp:taxon-name-part></tp:taxon-name></italic> and <italic><tp:taxon-name><tp:taxon-name-part taxon-name-part-type="genus" reg="Eptatretus">E.</tp:taxon-name-part> <tp:taxon-name-part taxon-name-part-type="species" reg="yangi">yangi</tp:taxon-name-part></tp:taxon-name></italic>) and white mid-dorsal line (<italic><tp:taxon-name><tp:taxon-name-part taxon-name-part-type="genus" reg="Eptatretus">E.</tp:taxon-name-part> <tp:taxon-name-part taxon-name-part-type="species" reg="burgeri">burgeri</tp:taxon-name-part></tp:taxon-name></italic> and <italic><tp:taxon-name><tp:taxon-name-part taxon-name-part-type="genus" reg="Eptatretus">E.</tp:taxon-name-part> <tp:taxon-name-part taxon-name-part-type="species" reg="minor">minor</tp:taxon-name-part></tp:taxon-name></italic>).</p></caption><table id="TID0ELJAG" rules="all"><tbody><tr><th rowspan="2" colspan="1"/><th rowspan="1" colspan="2"><italic><tp:taxon-name><tp:taxon-name-part taxon-name-part-type="genus" reg="Eptatretus">Eptatretus</tp:taxon-name-part> <tp:taxon-name-part taxon-name-part-type="species" reg="wandoensis">wandoensis</tp:taxon-name-part></tp:taxon-name></italic> sp. nov.</th><th rowspan="2" colspan="1"><italic><tp:taxon-name><tp:taxon-name-part taxon-name-part-type="genus" reg="Eptatretus">E.</tp:taxon-name-part> <tp:taxon-name-part taxon-name-part-type="species" reg="cheni">cheni</tp:taxon-name-part></tp:taxon-name></italic>*</th><th rowspan="2" colspan="1"><italic><tp:taxon-name><tp:taxon-name-part taxon-name-part-type="genus" reg="Eptatretus">E.</tp:taxon-name-part> <tp:taxon-name-part taxon-name-part-type="species" reg="nelsoni">nelsoni</tp:taxon-name-part></tp:taxon-name></italic>*</th><th rowspan="2" colspan="1"><italic><tp:taxon-name><tp:taxon-name-part taxon-name-part-type="genus" reg="Eptatretus">E.</tp:taxon-name-part> <tp:taxon-name-part taxon-name-part-type="species" reg="yangi">yangi</tp:taxon-name-part></tp:taxon-name></italic>*</th><th rowspan="2" colspan="1"><italic><tp:taxon-name><tp:taxon-name-part taxon-name-part-type="genus" reg="Eptatretus">E.</tp:taxon-name-part> <tp:taxon-name-part taxon-name-part-type="species" reg="burgeri">burgeri</tp:taxon-name-part></tp:taxon-name></italic>*</th><th rowspan="2" colspan="1"><italic><tp:taxon-name><tp:taxon-name-part taxon-name-part-type="genus" reg="Eptatretus">E.</tp:taxon-name-part> <tp:taxon-name-part taxon-name-part-type="species" reg="minor">minor</tp:taxon-name-part></tp:taxon-name></italic>**</th></tr><tr><th rowspan="1" colspan="1">Holotype</th><th rowspan="1" colspan="1">Paratypes (3)</th></tr><tr><td rowspan="1" colspan="1">Gill aperture (GA)</td><td rowspan="1" colspan="1">5</td><td rowspan="1" colspan="1">5</td><td rowspan="1" colspan="1">5</td><td rowspan="1" colspan="1">5</td><td rowspan="1" colspan="1">5</td><td rowspan="1" colspan="1">6–7</td><td rowspan="1" colspan="1">6</td></tr><tr><td rowspan="1" colspan="1">Gill pouch (<abbrev xmlns:xlink="http://www.w3.org/1999/xlink" xlink:title="gill pouch" id="ABBRID0E6GAE" xlink:type="simple">GP</abbrev>)</td><td rowspan="1" colspan="1">5</td><td rowspan="1" colspan="1">5</td><td rowspan="1" colspan="1">5</td><td rowspan="1" colspan="1">5</td><td rowspan="1" colspan="1">5</td><td rowspan="1" colspan="1">6</td><td rowspan="1" colspan="1">6</td></tr><tr><td rowspan="1" colspan="1">
                    <abbrev xmlns:xlink="http://www.w3.org/1999/xlink" xlink:title="nasal-sinus papillae" id="ABBRID0E4HAE" xlink:type="simple">NSP</abbrev>
                  </td><td rowspan="1" colspan="1">absent</td><td rowspan="1" colspan="1">absent</td><td rowspan="1" colspan="1">absent</td><td rowspan="1" colspan="1">absent</td><td rowspan="1" colspan="1">absent</td><td rowspan="1" colspan="1">absent</td><td rowspan="1" colspan="1">paired</td></tr><tr><td rowspan="1" colspan="8">
                    <bold>Cusps</bold>
                  </td></tr><tr><td rowspan="1" colspan="1"><abbrev xmlns:xlink="http://www.w3.org/1999/xlink" xlink:title="multicusps" id="ABBRID0ECJAE" xlink:type="simple">MUC</abbrev> (multi)</td><td rowspan="1" colspan="1">3/2</td><td rowspan="1" colspan="1">3/2</td><td rowspan="1" colspan="1">3/3</td><td rowspan="1" colspan="1">3/2</td><td rowspan="1" colspan="1">3/2</td><td rowspan="1" colspan="1">3/2</td><td rowspan="1" colspan="1">3/3</td></tr><tr><td rowspan="1" colspan="1"><abbrev xmlns:xlink="http://www.w3.org/1999/xlink" xlink:title="anterior (outer) unicusps" id="ABBRID0EAKAE" xlink:type="simple">AUC</abbrev> (outer)</td><td rowspan="1" colspan="1">7</td><td rowspan="1" colspan="1">7–8</td><td rowspan="1" colspan="1">9–11</td><td rowspan="1" colspan="1">5–8</td><td rowspan="1" colspan="1">5–8</td><td rowspan="1" colspan="1">6–8</td><td rowspan="1" colspan="1">8–11</td></tr><tr><td rowspan="1" colspan="1"><abbrev xmlns:xlink="http://www.w3.org/1999/xlink" xlink:title="posterior (inner) unicusps" id="ABBRID0E5KAE" xlink:type="simple">PUC</abbrev> (inner)</td><td rowspan="1" colspan="1">8</td><td rowspan="1" colspan="1">8–9</td><td rowspan="1" colspan="1">9–10</td><td rowspan="1" colspan="1">5–8</td><td rowspan="1" colspan="1">6–9</td><td rowspan="1" colspan="1">7–9</td><td rowspan="1" colspan="1">8–10</td></tr><tr><td rowspan="1" colspan="1">Total Cusps</td><td rowspan="1" colspan="1">42</td><td rowspan="1" colspan="1">40–43</td><td rowspan="1" colspan="1">50–53</td><td rowspan="1" colspan="1">32–40</td><td rowspan="1" colspan="1">32–40</td><td rowspan="1" colspan="1">35–42</td><td rowspan="1" colspan="1">46–54</td></tr><tr><td rowspan="1" colspan="8">
                    <bold>Slime pores</bold>
                  </td></tr><tr><td rowspan="1" colspan="1">Prebranchial</td><td rowspan="1" colspan="1">14</td><td rowspan="1" colspan="1">15–18</td><td rowspan="1" colspan="1">24–27</td><td rowspan="1" colspan="1">13–20</td><td rowspan="1" colspan="1">16–23</td><td rowspan="1" colspan="1">18–23</td><td rowspan="1" colspan="1">15–18</td></tr><tr><td rowspan="1" colspan="1">Branchial</td><td rowspan="1" colspan="1">4</td><td rowspan="1" colspan="1">4</td><td rowspan="1" colspan="1">0</td><td rowspan="1" colspan="1">0</td><td rowspan="1" colspan="1">0</td><td rowspan="1" colspan="1">4–5</td><td rowspan="1" colspan="1">4–6</td></tr><tr><td rowspan="1" colspan="1">Trunk</td><td rowspan="1" colspan="1">47</td><td rowspan="1" colspan="1">46–49</td><td rowspan="1" colspan="1">41–47</td><td rowspan="1" colspan="1">33–39</td><td rowspan="1" colspan="1">39–47</td><td rowspan="1" colspan="1">45–51</td><td rowspan="1" colspan="1">41–48</td></tr><tr><td rowspan="1" colspan="1">Tail</td><td rowspan="1" colspan="1">11</td><td rowspan="1" colspan="1">9–11</td><td rowspan="1" colspan="1">7–10</td><td rowspan="1" colspan="1">6–10</td><td rowspan="1" colspan="1">7–12</td><td rowspan="1" colspan="1">11–14</td><td rowspan="1" colspan="1">11–14</td></tr><tr><td rowspan="1" colspan="1">
                    <bold>Total pores</bold>
                  </td><td rowspan="1" colspan="1">76</td><td rowspan="1" colspan="1">74–82</td><td rowspan="1" colspan="1">75–81</td><td rowspan="1" colspan="1">57–67</td><td rowspan="1" colspan="1">68–79</td><td rowspan="1" colspan="1">81–92</td><td rowspan="1" colspan="1">74–82</td></tr><tr><td rowspan="1" colspan="8">
                    <bold>Length in % of <abbrev xmlns:xlink="http://www.w3.org/1999/xlink" xlink:title="total length" id="ABBRID0E5QAE" xlink:type="simple">TL</abbrev></bold>
                  </td></tr><tr><td rowspan="1" colspan="1">Prebranchial</td><td rowspan="1" colspan="1">24.7</td><td rowspan="1" colspan="1">24.4–26.3 (25.3)</td><td rowspan="1" colspan="1">33.3–35.5</td><td rowspan="1" colspan="1">30.5–32.6</td><td rowspan="1" colspan="1">29.2–32.0</td><td rowspan="1" colspan="1">25.2–29.6</td><td rowspan="1" colspan="1">20.1–25.9</td></tr><tr><td rowspan="1" colspan="1">Branchial</td><td rowspan="1" colspan="1">5.9</td><td rowspan="1" colspan="1">5.2–5.8 (5.5)</td><td rowspan="1" colspan="1">2.2–3.4</td><td rowspan="1" colspan="1">1.1–2.8</td><td rowspan="1" colspan="1">1.1–1.7</td><td rowspan="1" colspan="1">6.2–7.8</td><td rowspan="1" colspan="1">5.1–7.2</td></tr><tr><td rowspan="1" colspan="1">Trunk</td><td rowspan="1" colspan="1">56.5</td><td rowspan="1" colspan="1">54.9–59.3 (56.9)</td><td rowspan="1" colspan="1">45.9–50.8</td><td rowspan="1" colspan="1">49.5–52.6</td><td rowspan="1" colspan="1">53.2–54.9</td><td rowspan="1" colspan="1">47.6–55.0</td><td rowspan="1" colspan="1">50.6–55.9</td></tr><tr><td rowspan="1" colspan="1">Tail</td><td rowspan="1" colspan="1">13.4</td><td rowspan="1" colspan="1">12.8–14.0 (13.5)</td><td rowspan="1" colspan="1">13.2–16.7</td><td rowspan="1" colspan="1">15.0–18.0</td><td rowspan="1" colspan="1">12.2–15.6</td><td rowspan="1" colspan="1">13.2–17.0</td><td rowspan="1" colspan="1">13.9–18.3</td></tr><tr><td rowspan="1" colspan="1">Nostril to mouth</td><td rowspan="1" colspan="1">3.4</td><td rowspan="1" colspan="1">3.7–3.8 (3.8)</td><td rowspan="1" colspan="1">–</td><td rowspan="1" colspan="1">–</td><td rowspan="1" colspan="1">–</td><td rowspan="1" colspan="1">–</td><td rowspan="1" colspan="1">–</td></tr><tr><td rowspan="1" colspan="1">Nostril width</td><td rowspan="1" colspan="1">1.7</td><td rowspan="1" colspan="1">0.8–1.5 (1.2)</td><td rowspan="1" colspan="1">–</td><td rowspan="1" colspan="1">–</td><td rowspan="1" colspan="1">–</td><td rowspan="1" colspan="1">–</td><td rowspan="1" colspan="1">–</td></tr><tr><td rowspan="1" colspan="1">Nostril length</td><td rowspan="1" colspan="1">0.6</td><td rowspan="1" colspan="1">0.7–1.6 (1.1)</td><td rowspan="1" colspan="1">–</td><td rowspan="1" colspan="1">–</td><td rowspan="1" colspan="1">–</td><td rowspan="1" colspan="1">–</td><td rowspan="1" colspan="1">–</td></tr><tr><td rowspan="1" colspan="1">Mouth width</td><td rowspan="1" colspan="1">3.2</td><td rowspan="1" colspan="1">3.3–3.8 (3.6)</td><td rowspan="1" colspan="1">–</td><td rowspan="1" colspan="1">–</td><td rowspan="1" colspan="1">–</td><td rowspan="1" colspan="1">–</td><td rowspan="1" colspan="1">–</td></tr><tr><td rowspan="1" colspan="1">Pre-eyespot to nostril</td><td rowspan="1" colspan="1">4.9</td><td rowspan="1" colspan="1">4.4–5.2 (4.8)</td><td rowspan="1" colspan="1">–</td><td rowspan="1" colspan="1">–</td><td rowspan="1" colspan="1">–</td><td rowspan="1" colspan="1">–</td><td rowspan="1" colspan="1">–</td></tr><tr><td rowspan="1" colspan="8">
                    <bold>Depth in % of <abbrev xmlns:xlink="http://www.w3.org/1999/xlink" xlink:title="total length" id="ABBRID0EKYAE" xlink:type="simple">TL</abbrev></bold>
                  </td></tr><tr><td rowspan="1" colspan="1">w/<abbrev xmlns:xlink="http://www.w3.org/1999/xlink" xlink:title="ventral fin-fold" id="ABBRID0ETYAE" xlink:type="simple">VFF</abbrev></td><td rowspan="1" colspan="1">7.5</td><td rowspan="1" colspan="1">6.9–9.7 (8.3)</td><td rowspan="1" colspan="1">8.1–9.0</td><td rowspan="1" colspan="1">15.0–15.5</td><td rowspan="1" colspan="1">6.9–10.4</td><td rowspan="1" colspan="1">4.7–8.5</td><td rowspan="1" colspan="1">7.1–11.4</td></tr><tr><td rowspan="1" colspan="1">Branchial region</td><td rowspan="1" colspan="1">6.3</td><td rowspan="1" colspan="1">5.6–7.7 (6.7)</td><td rowspan="1" colspan="1">–</td><td rowspan="1" colspan="1">–</td><td rowspan="1" colspan="1">–</td><td rowspan="1" colspan="1">–</td><td rowspan="1" colspan="1">–</td></tr><tr><td rowspan="1" colspan="1">Over caudal</td><td rowspan="1" colspan="1">7.8</td><td rowspan="1" colspan="1">7.6–9.3 (8.6)</td><td rowspan="1" colspan="1">7.6–10.2</td><td rowspan="1" colspan="1">8.9–10.1</td><td rowspan="1" colspan="1">6.5–10.0</td><td rowspan="1" colspan="1">5.1–8.5</td><td rowspan="1" colspan="1">5.3–11.6</td></tr></tbody></table><table-wrap-foot><fn><p>*<xref ref-type="bibr" rid="B20">McMillan and Wisner (2004)</xref>, **<xref ref-type="bibr" rid="B4">Fernholm and Hubbs (1981)</xref>; Abbreviation: <abbrev xmlns:xlink="http://www.w3.org/1999/xlink" xlink:title="nasal-sinus papillae" id="ABBRID0EJ2AE" xlink:type="simple">NSP</abbrev> (nasal-sinus papillae), <abbrev xmlns:xlink="http://www.w3.org/1999/xlink" xlink:title="multicusps" id="ABBRID0EN2AE" xlink:type="simple">MUC</abbrev> (multicusps), <abbrev xmlns:xlink="http://www.w3.org/1999/xlink" xlink:title="anterior (outer) unicusps" id="ABBRID0ER2AE" xlink:type="simple">AUC</abbrev> (anterior unicusps), <abbrev xmlns:xlink="http://www.w3.org/1999/xlink" xlink:title="posterior (inner) unicusps" id="ABBRID0EV2AE" xlink:type="simple">PUC</abbrev> (posterior unicusps), <abbrev xmlns:xlink="http://www.w3.org/1999/xlink" xlink:title="ventral fin-fold" id="ABBRID0EZ2AE" xlink:type="simple">VFF</abbrev> (ventral fin-fold).</p></fn></table-wrap-foot></table-wrap></tp:treatment-sec><tp:treatment-sec sec-type="description" id="SECID0E42AE"><title>Description.</title><p>Body elongated; laterally compressed at trunk and strongly compressed at tail (Fig. <xref ref-type="fig" rid="F2">2</xref>). Rostrum slightly blunt and round (Fig. <xref ref-type="fig" rid="F3">3A</xref>). Nasal-sinus papilla absent. Eyespots present (Fig. <xref ref-type="fig" rid="F3">3A</xref>). Pre-eyespots shorter than branchial region (4.4%–4.9% of <abbrev xmlns:xlink="http://www.w3.org/1999/xlink" xlink:title="total length" id="ABBRID0EP3AE" xlink:type="simple">TL</abbrev>). Three pairs of barbels on head: first (1.5%–1.6% of <abbrev xmlns:xlink="http://www.w3.org/1999/xlink" xlink:title="total length" id="ABBRID0ET3AE" xlink:type="simple">TL</abbrev>) and second barbels (1.6%–1.9% of <abbrev xmlns:xlink="http://www.w3.org/1999/xlink" xlink:title="total length" id="ABBRID0EX3AE" xlink:type="simple">TL</abbrev>) nearly equal in size; third barbel is longer (2.1%–2.3% of <abbrev xmlns:xlink="http://www.w3.org/1999/xlink" xlink:title="total length" id="ABBRID0E23AE" xlink:type="simple">TL</abbrev>) and tips of third barbels extend at the mouth (Fig. <xref ref-type="fig" rid="F3">3B</xref>). Five pairs of <abbrev xmlns:xlink="http://www.w3.org/1999/xlink" xlink:title="gill pouch" id="ABBRID0ED4AE" xlink:type="simple">GP</abbrev> and apertures; each gill aperture arranged regularly spaced in a straight line (Fig. <xref ref-type="fig" rid="F3">3C</xref>). Teeth row comb-like, consisting of two rows with tips sharp and curved rearward (Fig. <xref ref-type="fig" rid="F4">4A</xref>); in the outer row, 3 multicusps and 7–8 unicusps; in the inner row, 2 multicusps and 8–9 unicusps; total number of cusps, 40–43. Dental muscle thick and long, posterior tip of dental muscle located in first <abbrev xmlns:xlink="http://www.w3.org/1999/xlink" xlink:title="gill pouch" id="ABBRID0EP4AE" xlink:type="simple">GP</abbrev> (Fig. <xref ref-type="fig" rid="F4">4B</xref>). Slime pores: prebranchial, 14–18; branchial, 4; trunk, 46–49; tail, 9–11; total, 74–82. Body proportions are as follows: prebranchial length, 24.4%–26.3% of <abbrev xmlns:xlink="http://www.w3.org/1999/xlink" xlink:title="total length" id="ABBRID0EX4AE" xlink:type="simple">TL</abbrev>; branchial length, 5.2%–6.2% of <abbrev xmlns:xlink="http://www.w3.org/1999/xlink" xlink:title="total length" id="ABBRID0E24AE" xlink:type="simple">TL</abbrev>; trunk length, 54.9%–59.3% of <abbrev xmlns:xlink="http://www.w3.org/1999/xlink" xlink:title="total length" id="ABBRID0E64AE" xlink:type="simple">TL</abbrev>; tail length, 12.8%–14.0% of <abbrev xmlns:xlink="http://www.w3.org/1999/xlink" xlink:title="total length" id="ABBRID0ED5AE" xlink:type="simple">TL</abbrev>; cutaneous duct, 7.6%–9.3% of <abbrev xmlns:xlink="http://www.w3.org/1999/xlink" xlink:title="total length" id="ABBRID0EH5AE" xlink:type="simple">TL</abbrev>; branchial duct (with ventral fin-fold), 6.9%–9.7% of <abbrev xmlns:xlink="http://www.w3.org/1999/xlink" xlink:title="total length" id="ABBRID0EL5AE" xlink:type="simple">TL</abbrev>; and branchial duct (alone), 5.6%–7.7% of <abbrev xmlns:xlink="http://www.w3.org/1999/xlink" xlink:title="total length" id="ABBRID0EP5AE" xlink:type="simple">TL</abbrev> (Table <xref ref-type="table" rid="T1">1</xref>). Posterior-most <abbrev xmlns:xlink="http://www.w3.org/1999/xlink" xlink:title="efferent branchial duct" id="ABBRID0EX5AE" xlink:type="simple">EBD</abbrev> confluent with pharyngocutaneous duct on left side, forming a larger aperture (Fig. <xref ref-type="fig" rid="F4">4B</xref>). All efferent branchial ducts are equal in length. <abbrev xmlns:xlink="http://www.w3.org/1999/xlink" xlink:title="ventral aorta" id="ABBRID0E65AE" xlink:type="simple">VA</abbrev> consists of two SBAs and one medial section, bifurcating at approximately the third or fourth <abbrev xmlns:xlink="http://www.w3.org/1999/xlink" xlink:title="gill pouch" id="ABBRID0ED6AE" xlink:type="simple">GP</abbrev>. First through third pairs of ABAs, which cannot be regarded as branches of the <abbrev xmlns:xlink="http://www.w3.org/1999/xlink" xlink:title="ventral aorta" id="ABBRID0EH6AE" xlink:type="simple">VA</abbrev>, branch from SBAs; however, fourth and fifth ABAs on left and right branch from the medial section of the ventral artery (Fig. <xref ref-type="fig" rid="F4">4B</xref>). Ventral fin-fold weakly developed or vestigial, beginning approximately at middle of body and extending to cloaca (Fig. <xref ref-type="fig" rid="F3">3D</xref>). Caudal fin-fold weakly developed, beginning posterior cloaca and extending around tail to dorsal surface.</p><fig id="F2" position="float" orientation="portrait"><object-id xmlns:xlink="http://www.w3.org/1999/xlink" content-type="doi" xlink:type="simple">10.3897/zookeys.926.48745.figure2</object-id><object-id xmlns:xlink="http://www.w3.org/1999/xlink" content-type="arpha" xlink:type="simple">8FD9EEE5-5680-537B-9C3D-056C382D9E8B</object-id><label>Figure 2.</label><caption><p>Overall view of <italic><tp:taxon-name><tp:taxon-name-part taxon-name-part-type="genus" reg="Eptatretus">Eptatretus</tp:taxon-name-part> <tp:taxon-name-part taxon-name-part-type="species" reg="wandoensis">wandoensis</tp:taxon-name-part></tp:taxon-name></italic> sp. nov., <bold>A</bold> holotype, <abbrev xmlns:xlink="http://www.w3.org/1999/xlink" content-type="institution" xlink:title="Pukyong National University" id="ABBRID0EJAAG" xlink:type="simple">PKU</abbrev> 62167, 292.0 mm in total length (<abbrev xmlns:xlink="http://www.w3.org/1999/xlink" xlink:title="total length" id="ABBRID0EOAAG" xlink:type="simple">TL</abbrev>) <bold>B</bold> paratype, <abbrev xmlns:xlink="http://www.w3.org/1999/xlink" content-type="institution" xlink:title="Pukyong National University" id="ABBRID0EUAAG" xlink:type="simple">PKU</abbrev> 62169, 202.0 mm <abbrev xmlns:xlink="http://www.w3.org/1999/xlink" xlink:title="total length" id="ABBRID0EZAAG" xlink:type="simple">TL</abbrev><bold>C</bold> paratype, <abbrev xmlns:xlink="http://www.w3.org/1999/xlink" content-type="institution" xlink:title="Pukyong National University" id="ABBRID0E6AAG" xlink:type="simple">PKU</abbrev> 62171, 290.0 mm <abbrev xmlns:xlink="http://www.w3.org/1999/xlink" xlink:title="total length" id="ABBRID0EEBAG" xlink:type="simple">TL</abbrev><bold>D</bold> paratype, <abbrev xmlns:xlink="http://www.w3.org/1999/xlink" content-type="institution" xlink:title="Pukyong National University" id="ABBRID0EKBAG" xlink:type="simple">PKU</abbrev> 62173, 275.0 mm <abbrev xmlns:xlink="http://www.w3.org/1999/xlink" xlink:title="total length" id="ABBRID0EPBAG" xlink:type="simple">TL</abbrev>, photographed prior to preservation. Scale bars: 1 mm.</p></caption><graphic xmlns:xlink="http://www.w3.org/1999/xlink" xlink:href="zookeys-926-081-g002.jpg" position="float" orientation="portrait" xlink:type="simple" id="oo_399905.jpg"><uri content-type="original_file" xlink:type="simple">https://binary.pensoft.net/fig/399905</uri></graphic></fig><fig id="F3" position="float" orientation="portrait"><object-id xmlns:xlink="http://www.w3.org/1999/xlink" content-type="doi" xlink:type="simple">10.3897/zookeys.926.48745.figure3</object-id><object-id xmlns:xlink="http://www.w3.org/1999/xlink" content-type="arpha" xlink:type="simple">A5F4404C-20F3-592B-9BC5-6FAE22600995</object-id><label>Figure 3.</label><caption><p><italic><tp:taxon-name><tp:taxon-name-part taxon-name-part-type="genus" reg="Eptatretus">Eptatretus</tp:taxon-name-part> <tp:taxon-name-part taxon-name-part-type="species" reg="wandoensis">wandoensis</tp:taxon-name-part></tp:taxon-name></italic> sp. nov. <abbrev xmlns:xlink="http://www.w3.org/1999/xlink" content-type="institution" xlink:title="Pukyong National University" id="ABBRID0ELCAG" xlink:type="simple">PKU</abbrev> 62167, prior to preservation <bold>A</bold> head dorsal view, white arrow indicates a white mid-dorsal line <bold>B</bold> head ventral view <bold>C</bold> gill apertures (GA) and pharyngocutaneous duct (<abbrev xmlns:xlink="http://www.w3.org/1999/xlink" xlink:title="pharyngocutaneous duct" id="ABBRID0EWCAG" xlink:type="simple">PCD</abbrev>), note the location of GA and <abbrev xmlns:xlink="http://www.w3.org/1999/xlink" xlink:title="pharyngocutaneous duct" id="ABBRID0E1CAG" xlink:type="simple">PCD</abbrev><bold>D</bold> ventral view of body, black arrow indicates the ventral fin-fold (<abbrev xmlns:xlink="http://www.w3.org/1999/xlink" xlink:title="ventral fin-fold" id="ABBRID0EADAG" xlink:type="simple">VFF</abbrev>) <bold>E</bold> dorsal region of body with a white mid-dorsal line.</p></caption><graphic xmlns:xlink="http://www.w3.org/1999/xlink" xlink:href="zookeys-926-081-g003.jpg" position="float" orientation="portrait" xlink:type="simple" id="oo_399906.jpg"><uri content-type="original_file" xlink:type="simple">https://binary.pensoft.net/fig/399906</uri></graphic></fig><fig id="F4" position="float" orientation="portrait"><object-id xmlns:xlink="http://www.w3.org/1999/xlink" content-type="doi" xlink:type="simple">10.3897/zookeys.926.48745.figure4</object-id><object-id xmlns:xlink="http://www.w3.org/1999/xlink" content-type="arpha" xlink:type="simple">9C883380-9D92-5D4F-A77E-1DCAFADEA16C</object-id><label>Figure 4.</label><caption><p>Anatomical morphology of <italic><tp:taxon-name><tp:taxon-name-part taxon-name-part-type="genus" reg="Eptatretus">Eptatretus</tp:taxon-name-part> <tp:taxon-name-part taxon-name-part-type="species" reg="wandoensis">wandoensis</tp:taxon-name-part></tp:taxon-name></italic> sp. nov. <abbrev xmlns:xlink="http://www.w3.org/1999/xlink" content-type="institution" xlink:title="Pukyong National University" id="ABBRID0E5DAG" xlink:type="simple">PKU</abbrev> 62167. <bold>A</bold> palatine tooth, anterior unicusps (<abbrev xmlns:xlink="http://www.w3.org/1999/xlink" xlink:title="anterior (outer) unicusps" id="ABBRID0EFEAG" xlink:type="simple">AUC</abbrev>) and posterior unicusps (<abbrev xmlns:xlink="http://www.w3.org/1999/xlink" xlink:title="posterior (inner) unicusps" id="ABBRID0EJEAG" xlink:type="simple">PUC</abbrev>) <bold>B</bold> branchial region dissected, gill pouches (<abbrev xmlns:xlink="http://www.w3.org/1999/xlink" xlink:title="gill pouch" id="ABBRID0EPEAG" xlink:type="simple">GP</abbrev>), median ventral aorta (<abbrev xmlns:xlink="http://www.w3.org/1999/xlink" xlink:title="medial section of ventral artery" id="ABBRID0ETEAG" xlink:type="simple">MVA</abbrev>), separated ventral aorta (<abbrev xmlns:xlink="http://www.w3.org/1999/xlink" xlink:title="separated ventral aorta" id="ABBRID0EXEAG" xlink:type="simple">SVA</abbrev>), efferent branchial duct (<abbrev xmlns:xlink="http://www.w3.org/1999/xlink" xlink:title="efferent branchial duct" id="ABBRID0E2EAG" xlink:type="simple">EBD</abbrev>), pharyngocutaneous duct (<abbrev xmlns:xlink="http://www.w3.org/1999/xlink" xlink:title="pharyngocutaneous duct" id="ABBRID0E6EAG" xlink:type="simple">PCD</abbrev>), dental muscle (<abbrev xmlns:xlink="http://www.w3.org/1999/xlink" xlink:title="dental muscle" id="ABBRID0EDFAG" xlink:type="simple">DM</abbrev>), liver (L), and heart (H).</p></caption><graphic xmlns:xlink="http://www.w3.org/1999/xlink" xlink:href="zookeys-926-081-g004.jpg" position="float" orientation="portrait" xlink:type="simple" id="oo_399907.jpg"><uri content-type="original_file" xlink:type="simple">https://binary.pensoft.net/fig/399907</uri></graphic></fig><p>Coloration when fresh: Body uniformly dark brown or purplish dorsally and white ventrally; white mid-dorsal line conspicuous, beginning from the upper region of the first prebranchial slime pore to around the tail. Eyespots conspicuous; whole barbels (rarely the tip) pale, and pale around mouth. Each gill aperture and pharyngocutaneous duct aperture with white margin; most slime pores blackish (except for tail region), tail slime pores same as surrounding color. White around cloaca; ventral fin-fold with a white line along the ventral midline; posterior margin of caudal fin pale (Fig. <xref ref-type="fig" rid="F2">2</xref>).</p><p>Coloration when preserved: Body brown to dark brown dorsally and murky white ventrally (more conspicuous than fresh specimen). Eyespots conspicuous; all slime pores surrounded by conspicuous white ring. Each gill aperture and pharyngocutaneous duct aperture conspicuous; ventral fin-fold pale; white mid-dorsal line inconspicuous.</p></tp:treatment-sec><tp:treatment-sec sec-type="distribution" id="SECID0ETFAG"><title>Distribution.</title><p>Southwestern Sea of Korea.</p></tp:treatment-sec><tp:treatment-sec sec-type="biology" id="SECID0EYFAG"><title>Biology.</title><p>Attains a maximum <abbrev xmlns:xlink="http://www.w3.org/1999/xlink" xlink:title="total length" id="ABBRID0E5FAG" xlink:type="simple">TL</abbrev> of 292.0 mm (fresh specimen); this specimen is female, without mature eggs in the body cavity. A female specimen of 290.0 mm <abbrev xmlns:xlink="http://www.w3.org/1999/xlink" xlink:title="total length" id="ABBRID0ECGAG" xlink:type="simple">TL</abbrev> carries approximately 20 developing eggs, which have no terminal anchor filaments or hooks; each egg approximately 4–7 mm in diameter and 10–12 mm in length.</p></tp:treatment-sec><tp:treatment-sec sec-type="etymology" id="SECID0EGGAG"><title>Etymology.</title><p>The specific name, <italic><tp:taxon-name><tp:taxon-name-part taxon-name-part-type="genus" reg="Eptatretus"/><tp:taxon-name-part taxon-name-part-type="species" reg="wandoensis">wandoensis</tp:taxon-name-part></tp:taxon-name></italic>, refers to the type locality, in Korea.</p><sec sec-type="Morphological comparisons" id="SECID0EWGAG"><title>Morphological comparisons</title><p><italic><tp:taxon-name><tp:taxon-name-part taxon-name-part-type="genus" reg="Eptatretus">Eptatretus</tp:taxon-name-part> <tp:taxon-name-part taxon-name-part-type="species" reg="wandoensis">wandoensis</tp:taxon-name-part></tp:taxon-name></italic> sp. nov. is most similar to <italic><tp:taxon-name><tp:taxon-name-part taxon-name-part-type="genus" reg="Eptatetus">Eptatetus</tp:taxon-name-part> <tp:taxon-name-part taxon-name-part-type="species" reg="burgeri">burgeri</tp:taxon-name-part></tp:taxon-name></italic> (Girard, 1855) and <italic><tp:taxon-name><tp:taxon-name-part taxon-name-part-type="genus" reg="Eptatretus">Eptatretus</tp:taxon-name-part> <tp:taxon-name-part taxon-name-part-type="species" reg="minor">minor</tp:taxon-name-part></tp:taxon-name></italic> Fernholm &amp; Hubbs, 1981 due to the presence of a light mid-dorsal line, gill apertures regularly spaced in a straight line, and EBDs of equal length. These three species differ from each other in the number of gill apertures (5 for <italic><tp:taxon-name><tp:taxon-name-part taxon-name-part-type="genus" reg="Eptatretus">E.</tp:taxon-name-part> <tp:taxon-name-part taxon-name-part-type="species" reg="wandoensis">wandoensis</tp:taxon-name-part></tp:taxon-name></italic>, compared to 6 for <italic><tp:taxon-name><tp:taxon-name-part taxon-name-part-type="genus" reg="Eptatretus">E.</tp:taxon-name-part> <tp:taxon-name-part taxon-name-part-type="species" reg="burgeri">burgeri</tp:taxon-name-part></tp:taxon-name></italic> and <italic><tp:taxon-name><tp:taxon-name-part taxon-name-part-type="genus" reg="Eptatretus">E.</tp:taxon-name-part> <tp:taxon-name-part taxon-name-part-type="species" reg="minor">minor</tp:taxon-name-part></tp:taxon-name></italic>), body color (dark brown or purplish dorsally and white ventrally for <italic><tp:taxon-name><tp:taxon-name-part taxon-name-part-type="genus" reg="Eptatretus">E.</tp:taxon-name-part> <tp:taxon-name-part taxon-name-part-type="species" reg="wandoensis">wandoensis</tp:taxon-name-part></tp:taxon-name></italic>, compared to brown for <italic><tp:taxon-name><tp:taxon-name-part taxon-name-part-type="genus" reg="Eptatretus">E.</tp:taxon-name-part> <tp:taxon-name-part taxon-name-part-type="species" reg="burgeri">burgeri</tp:taxon-name-part></tp:taxon-name></italic> and gray/brown pale for <italic><tp:taxon-name><tp:taxon-name-part taxon-name-part-type="genus" reg="Eptatretus">E.</tp:taxon-name-part> <tp:taxon-name-part taxon-name-part-type="species" reg="minor">minor</tp:taxon-name-part></tp:taxon-name></italic>), prebranchial slime pores (14–18 for <italic><tp:taxon-name><tp:taxon-name-part taxon-name-part-type="genus" reg="Eptatretus">E.</tp:taxon-name-part> <tp:taxon-name-part taxon-name-part-type="species" reg="wandoensis">wandoensis</tp:taxon-name-part></tp:taxon-name></italic>, compared to 18–23 for <italic><tp:taxon-name><tp:taxon-name-part taxon-name-part-type="genus" reg="Eptatretus">E.</tp:taxon-name-part> <tp:taxon-name-part taxon-name-part-type="species" reg="burgeri">burgeri</tp:taxon-name-part></tp:taxon-name></italic>), total slime pores (74–82 for <italic><tp:taxon-name><tp:taxon-name-part taxon-name-part-type="genus" reg="Eptatretus">E.</tp:taxon-name-part> <tp:taxon-name-part taxon-name-part-type="species" reg="wandoensis">wandoensis</tp:taxon-name-part></tp:taxon-name></italic>, compared to 81–92 for <italic><tp:taxon-name><tp:taxon-name-part taxon-name-part-type="genus" reg="Eptatretus">E.</tp:taxon-name-part> <tp:taxon-name-part taxon-name-part-type="species" reg="burgeri">burgeri</tp:taxon-name-part></tp:taxon-name></italic>), ventral fin-fold (weakly developed for <italic><tp:taxon-name><tp:taxon-name-part taxon-name-part-type="genus" reg="Eptatretus">E.</tp:taxon-name-part> <tp:taxon-name-part taxon-name-part-type="species" reg="wandoensis">wandoensis</tp:taxon-name-part></tp:taxon-name></italic>, compared to well developed for <italic><tp:taxon-name><tp:taxon-name-part taxon-name-part-type="genus" reg="Eptatretus">E.</tp:taxon-name-part> <tp:taxon-name-part taxon-name-part-type="species" reg="burgeri">burgeri</tp:taxon-name-part></tp:taxon-name></italic>), multicusps (3/2 for <italic><tp:taxon-name><tp:taxon-name-part taxon-name-part-type="genus" reg="Eptatretus">E.</tp:taxon-name-part> <tp:taxon-name-part taxon-name-part-type="species" reg="wandoensis">wandoensis</tp:taxon-name-part></tp:taxon-name></italic>, compared to 3/3 for <italic><tp:taxon-name><tp:taxon-name-part taxon-name-part-type="genus" reg="Eptatretus">E.</tp:taxon-name-part> <tp:taxon-name-part taxon-name-part-type="species" reg="minor">minor</tp:taxon-name-part></tp:taxon-name></italic>), total cusps (40–43 for <italic><tp:taxon-name><tp:taxon-name-part taxon-name-part-type="genus" reg="Eptatretus">E.</tp:taxon-name-part> <tp:taxon-name-part taxon-name-part-type="species" reg="wandoensis">wandoensis</tp:taxon-name-part></tp:taxon-name></italic>, compared to 46–52 for <italic><tp:taxon-name><tp:taxon-name-part taxon-name-part-type="genus" reg="Eptatretus">E.</tp:taxon-name-part> <tp:taxon-name-part taxon-name-part-type="species" reg="minor">minor</tp:taxon-name-part></tp:taxon-name></italic>) (Table <xref ref-type="table" rid="T1">1</xref>), nasal-sinus papillae (absent for <italic><tp:taxon-name><tp:taxon-name-part taxon-name-part-type="genus" reg="Eptatretus">E.</tp:taxon-name-part> <tp:taxon-name-part taxon-name-part-type="species" reg="wandoensis">wandoensis</tp:taxon-name-part></tp:taxon-name></italic>, compared to paired for <italic><tp:taxon-name><tp:taxon-name-part taxon-name-part-type="genus" reg="Eptatretus">E.</tp:taxon-name-part> <tp:taxon-name-part taxon-name-part-type="species" reg="minor">minor</tp:taxon-name-part></tp:taxon-name></italic>), and eyespots (present for <italic><tp:taxon-name><tp:taxon-name-part taxon-name-part-type="genus" reg="Eptatretus">E.</tp:taxon-name-part> <tp:taxon-name-part taxon-name-part-type="species" reg="wandoensis">wandoensis</tp:taxon-name-part></tp:taxon-name></italic>, compared to absent for <italic><tp:taxon-name><tp:taxon-name-part taxon-name-part-type="genus" reg="Eptatretus">E.</tp:taxon-name-part> <tp:taxon-name-part taxon-name-part-type="species" reg="minor">minor</tp:taxon-name-part></tp:taxon-name></italic>). <italic><tp:taxon-name><tp:taxon-name-part taxon-name-part-type="genus" reg="Eptatretus">Eptatretus</tp:taxon-name-part> <tp:taxon-name-part taxon-name-part-type="species" reg="wandoensis">wandoensis</tp:taxon-name-part></tp:taxon-name></italic> sp. nov. can be distinguished from <italic><tp:taxon-name><tp:taxon-name-part taxon-name-part-type="genus" reg="Eptatretus">Eptatretus</tp:taxon-name-part> <tp:taxon-name-part taxon-name-part-type="species" reg="cheni">cheni</tp:taxon-name-part></tp:taxon-name></italic> (Shen &amp; Tao, 1975), <italic><tp:taxon-name><tp:taxon-name-part taxon-name-part-type="genus" reg="Eptatretus">Eptatretus</tp:taxon-name-part> <tp:taxon-name-part taxon-name-part-type="species" reg="nelsoni">nelsoni</tp:taxon-name-part></tp:taxon-name></italic> (Kuo, Huang &amp; Mok, 1994), and <italic><tp:taxon-name><tp:taxon-name-part taxon-name-part-type="genus" reg="Eptatretus">Eptatretus</tp:taxon-name-part> <tp:taxon-name-part taxon-name-part-type="species" reg="yangi">yangi</tp:taxon-name-part></tp:taxon-name></italic> (Teng, 1958) by the presence of regularly spaced gill apertures in a linear (vs. irregular and crowded for <italic><tp:taxon-name><tp:taxon-name-part taxon-name-part-type="genus" reg="Eptatretus">E.</tp:taxon-name-part> <tp:taxon-name-part taxon-name-part-type="species" reg="cheni">cheni</tp:taxon-name-part></tp:taxon-name></italic>, <italic><tp:taxon-name><tp:taxon-name-part taxon-name-part-type="genus" reg="Eptatretus">E.</tp:taxon-name-part> <tp:taxon-name-part taxon-name-part-type="species" reg="nelsoni">nelsoni</tp:taxon-name-part></tp:taxon-name></italic>, and <italic><tp:taxon-name><tp:taxon-name-part taxon-name-part-type="genus" reg="Eptatretus">E.</tp:taxon-name-part> <tp:taxon-name-part taxon-name-part-type="species" reg="yangi">yangi</tp:taxon-name-part></tp:taxon-name></italic>) arrangement; equal length of all EBDs (vs. length of first efferent branchial duct notably longer than that of the most posterior efferent branchial duct); 40–43 total cusps (vs. 50–53 for <italic><tp:taxon-name><tp:taxon-name-part taxon-name-part-type="genus" reg="Eptatretus">E.</tp:taxon-name-part> <tp:taxon-name-part taxon-name-part-type="species" reg="cheni">cheni</tp:taxon-name-part></tp:taxon-name></italic>; 32–40 for <italic><tp:taxon-name><tp:taxon-name-part taxon-name-part-type="genus" reg="Eptatretus">E.</tp:taxon-name-part> <tp:taxon-name-part taxon-name-part-type="species" reg="nelsoni">nelsoni</tp:taxon-name-part></tp:taxon-name></italic> and <italic><tp:taxon-name><tp:taxon-name-part taxon-name-part-type="genus" reg="Eptatretus">E.</tp:taxon-name-part> <tp:taxon-name-part taxon-name-part-type="species" reg="yangi">yangi</tp:taxon-name-part></tp:taxon-name></italic>); 4 branchial slime pores (vs. no branchial slime pores); prebranchial length, 24.4%–26.3% of <abbrev xmlns:xlink="http://www.w3.org/1999/xlink" xlink:title="total length" id="ABBRID0ELSAG" xlink:type="simple">TL</abbrev> (vs. more than 29.0% of <abbrev xmlns:xlink="http://www.w3.org/1999/xlink" xlink:title="total length" id="ABBRID0EPSAG" xlink:type="simple">TL</abbrev>); branchial length, 5.2%–5.9% of <abbrev xmlns:xlink="http://www.w3.org/1999/xlink" xlink:title="total length" id="ABBRID0ETSAG" xlink:type="simple">TL</abbrev> (vs. less than 3.4% of <abbrev xmlns:xlink="http://www.w3.org/1999/xlink" xlink:title="total length" id="ABBRID0EXSAG" xlink:type="simple">TL</abbrev>); trunk length, 54.9–59.3% of <abbrev xmlns:xlink="http://www.w3.org/1999/xlink" xlink:title="total length" id="ABBRID0E2SAG" xlink:type="simple">TL</abbrev> (vs. less than 54.9%); eyespots conspicuous (vs. inconspicuous), and dorsal dark brown and ventral white body color (vs. brownish-grey). In comparison to <italic><tp:taxon-name><tp:taxon-name-part taxon-name-part-type="genus" reg="Eptatretus">Eptatretus</tp:taxon-name-part></tp:taxon-name></italic> species occurring in Korean and Japanese waters, this new species is well distinguished from the three most common hagfishes, <italic><tp:taxon-name><tp:taxon-name-part taxon-name-part-type="genus" reg="Eptatretus">Eptatretus</tp:taxon-name-part> <tp:taxon-name-part taxon-name-part-type="species" reg="atami">atami</tp:taxon-name-part></tp:taxon-name></italic> (Dean, 1904), <italic><tp:taxon-name><tp:taxon-name-part taxon-name-part-type="genus" reg="Eptatretus">Eptatretus</tp:taxon-name-part> <tp:taxon-name-part taxon-name-part-type="species" reg="walkeri">walkeri</tp:taxon-name-part></tp:taxon-name></italic> (McMillan &amp; Wisner, 2004), and <italic><tp:taxon-name><tp:taxon-name-part taxon-name-part-type="genus" reg="Eptatretus">Eptatretus</tp:taxon-name-part> <tp:taxon-name-part taxon-name-part-type="species" reg="okinoseanus">okinoseanus</tp:taxon-name-part></tp:taxon-name></italic> (Dean, 1904) based on the difference of gill apertures (5 in <italic><tp:taxon-name><tp:taxon-name-part taxon-name-part-type="genus" reg="Eptatretus">E.</tp:taxon-name-part> <tp:taxon-name-part taxon-name-part-type="species" reg="wandoensis">wandoensis</tp:taxon-name-part></tp:taxon-name></italic> sp. nov. vs. 6 in <italic><tp:taxon-name><tp:taxon-name-part taxon-name-part-type="genus" reg="Eptatretus">E.</tp:taxon-name-part> <tp:taxon-name-part taxon-name-part-type="species" reg="atami">atami</tp:taxon-name-part></tp:taxon-name></italic> and <italic><tp:taxon-name><tp:taxon-name-part taxon-name-part-type="genus" reg="Eptatretus">E.</tp:taxon-name-part> <tp:taxon-name-part taxon-name-part-type="species" reg="walkeri">walkeri</tp:taxon-name-part></tp:taxon-name></italic> vs. 8 in <italic><tp:taxon-name><tp:taxon-name-part taxon-name-part-type="genus" reg="Eptatretus">E.</tp:taxon-name-part> <tp:taxon-name-part taxon-name-part-type="species" reg="okinoseanus">okinoseanus</tp:taxon-name-part></tp:taxon-name></italic>), branchial slime pores (4, 0-1, 0, and 6-8), and a white mid-dorsal line (present, absent, absent, and absent) (Table <xref ref-type="table" rid="T2">2</xref>).</p><table-wrap id="T2" position="float" orientation="portrait"><label>Table 2.</label><caption><p>Comparison of meristic and proportional measurements among <italic><tp:taxon-name><tp:taxon-name-part taxon-name-part-type="genus" reg="Eptatretus">Eptatretus</tp:taxon-name-part></tp:taxon-name></italic> species occurring in Korean and Japanese waters.</p></caption><table id="TID0ECIBG" rules="all"><tbody><tr><th rowspan="1" colspan="1">Characters</th><th rowspan="1" colspan="1"><italic><tp:taxon-name><tp:taxon-name-part taxon-name-part-type="genus" reg="Eptatretus">E.</tp:taxon-name-part> <tp:taxon-name-part taxon-name-part-type="species" reg="wandoensis">wandoensis</tp:taxon-name-part></tp:taxon-name></italic> sp. nov.</th><th rowspan="1" colspan="1"><italic><tp:taxon-name><tp:taxon-name-part taxon-name-part-type="genus" reg="Eptatretus">E.</tp:taxon-name-part> <tp:taxon-name-part taxon-name-part-type="species" reg="atami">atami</tp:taxon-name-part></tp:taxon-name></italic>*</th><th rowspan="1" colspan="1">
                      <italic><tp:taxon-name><tp:taxon-name-part taxon-name-part-type="genus" reg="Eptatretus">E.</tp:taxon-name-part> <tp:taxon-name-part taxon-name-part-type="species" reg="walkeri">walkeri</tp:taxon-name-part></tp:taxon-name></italic>
                    </th><th rowspan="1" colspan="1"><italic><tp:taxon-name><tp:taxon-name-part taxon-name-part-type="genus" reg="Eptatretus">E.</tp:taxon-name-part> <tp:taxon-name-part taxon-name-part-type="species" reg="okinoseanus">okinoseanus</tp:taxon-name-part></tp:taxon-name></italic>*</th></tr><tr><td rowspan="1" colspan="1">Gill aperture</td><td rowspan="1" colspan="1">5</td><td rowspan="1" colspan="1">6</td><td rowspan="1" colspan="1">6</td><td rowspan="1" colspan="1">8</td></tr><tr><td rowspan="1" colspan="1">Gill pouch</td><td rowspan="1" colspan="1">5</td><td rowspan="1" colspan="1">6</td><td rowspan="1" colspan="1">6</td><td rowspan="1" colspan="1">8</td></tr><tr><td rowspan="1" colspan="1">
                      <abbrev xmlns:xlink="http://www.w3.org/1999/xlink" xlink:title="nasal-sinus papillae" id="ABBRID0EQZAG" xlink:type="simple">NSP</abbrev>
                    </td><td rowspan="1" colspan="1">absent</td><td rowspan="1" colspan="1">absent</td><td rowspan="1" colspan="1">absent</td><td rowspan="1" colspan="1">absent</td></tr><tr><td rowspan="1" colspan="5">
                      <bold>Cusps</bold>
                    </td></tr><tr><td rowspan="1" colspan="1">
                      <abbrev xmlns:xlink="http://www.w3.org/1999/xlink" xlink:title="multicusps" id="ABBRID0EM1AG" xlink:type="simple">MUC</abbrev>
                    </td><td rowspan="1" colspan="1">3/2</td><td rowspan="1" colspan="1">3/3</td><td rowspan="1" colspan="1">3/2</td><td rowspan="1" colspan="1">3/2</td></tr><tr><td rowspan="1" colspan="1">
                      <abbrev xmlns:xlink="http://www.w3.org/1999/xlink" xlink:title="anterior (outer) unicusps" id="ABBRID0EB2AG" xlink:type="simple">AUC</abbrev>
                    </td><td rowspan="1" colspan="1">7–8</td><td rowspan="1" colspan="1">9–10</td><td rowspan="1" colspan="1">6–9</td><td rowspan="1" colspan="1">7–10</td></tr><tr><td rowspan="1" colspan="1">
                      <abbrev xmlns:xlink="http://www.w3.org/1999/xlink" xlink:title="posterior (inner) unicusps" id="ABBRID0EW2AG" xlink:type="simple">PUC</abbrev>
                    </td><td rowspan="1" colspan="1">8–9</td><td rowspan="1" colspan="1">8–10</td><td rowspan="1" colspan="1">7–9</td><td rowspan="1" colspan="1">7–10</td></tr><tr><td rowspan="1" colspan="1">Total</td><td rowspan="1" colspan="1">40–43</td><td rowspan="1" colspan="1">47–52</td><td rowspan="1" colspan="1">36–44</td><td rowspan="1" colspan="1">40–49</td></tr><tr><td rowspan="1" colspan="5">
                      <bold>Slime pores</bold>
                    </td></tr><tr><td rowspan="1" colspan="1">Prebranchial</td><td rowspan="1" colspan="1">14–18</td><td rowspan="1" colspan="1">12–19</td><td rowspan="1" colspan="1">15–22</td><td rowspan="1" colspan="1">13–17</td></tr><tr><td rowspan="1" colspan="1">Branchial</td><td rowspan="1" colspan="1">4</td><td rowspan="1" colspan="1">0–1</td><td rowspan="1" colspan="1">0</td><td rowspan="1" colspan="1">6–8</td></tr><tr><td rowspan="1" colspan="1">Trunk</td><td rowspan="1" colspan="1">46–49</td><td rowspan="1" colspan="1">43–47</td><td rowspan="1" colspan="1">40–48</td><td rowspan="1" colspan="1">54–61</td></tr><tr><td rowspan="1" colspan="1">Tail</td><td rowspan="1" colspan="1">9–11</td><td rowspan="1" colspan="1">9–12</td><td rowspan="1" colspan="1">8–13</td><td rowspan="1" colspan="1">10–14</td></tr><tr><td rowspan="1" colspan="1">
                      <bold>Total pores</bold>
                    </td><td rowspan="1" colspan="1">74–82</td><td rowspan="1" colspan="1">71–78</td><td rowspan="1" colspan="1">68–79</td><td rowspan="1" colspan="1">87–97</td></tr><tr><td rowspan="1" colspan="5">
                      <bold>Length in % of <abbrev xmlns:xlink="http://www.w3.org/1999/xlink" xlink:title="total length" id="ABBRID0EX6AG" xlink:type="simple">TL</abbrev></bold>
                    </td></tr><tr><td rowspan="1" colspan="1">Prebranchial</td><td rowspan="1" colspan="1">24.4–26.3</td><td rowspan="1" colspan="1">26.6–30.2</td><td rowspan="1" colspan="1">24.2–39.1</td><td rowspan="1" colspan="1">19.2–22.6</td></tr><tr><td rowspan="1" colspan="1">Branchial</td><td rowspan="1" colspan="1">5.2–5.9</td><td rowspan="1" colspan="1">1.3–4.2</td><td rowspan="1" colspan="1">2.0–3.8</td><td rowspan="1" colspan="1">6.2–9.2</td></tr><tr><td rowspan="1" colspan="1">Trunk</td><td rowspan="1" colspan="1">54.9–59.3</td><td rowspan="1" colspan="1">53.9–56.1</td><td rowspan="1" colspan="1">50.8–68.6</td><td rowspan="1" colspan="1">50.4–59.4</td></tr><tr><td rowspan="1" colspan="1">Tail</td><td rowspan="1" colspan="1">12.8–14.0</td><td rowspan="1" colspan="1">11.1–14.2</td><td rowspan="1" colspan="1">10.7–16.1</td><td rowspan="1" colspan="1">12.7–15.5</td></tr><tr><td rowspan="1" colspan="5">
                      <bold>Depth (mm)</bold>
                    </td></tr><tr><td rowspan="1" colspan="1">w/<abbrev xmlns:xlink="http://www.w3.org/1999/xlink" xlink:title="ventral fin-fold" id="ABBRID0EHCBG" xlink:type="simple">VFF</abbrev></td><td rowspan="1" colspan="1">6.9–9.7</td><td rowspan="1" colspan="1">8.1–9.0</td><td rowspan="1" colspan="1">5.0–11.1</td><td rowspan="1" colspan="1">5.7–8.1</td></tr><tr><td rowspan="1" colspan="1">Over caudal</td><td rowspan="1" colspan="1">7.6–9.3</td><td rowspan="1" colspan="1">7.4–8.8</td><td rowspan="1" colspan="1">6.3–11.4</td><td rowspan="1" colspan="1">6.2–9.0</td></tr></tbody></table><table-wrap-foot><fn><p>*<xref ref-type="bibr" rid="B20">McMillan and Wisner (2004)</xref>; Abbreviation: <abbrev xmlns:xlink="http://www.w3.org/1999/xlink" xlink:title="nasal-sinus papillae" id="ABBRID0EODBG" xlink:type="simple">NSP</abbrev> (nasal-sinus papillae), <abbrev xmlns:xlink="http://www.w3.org/1999/xlink" xlink:title="multicusps" id="ABBRID0ESDBG" xlink:type="simple">MUC</abbrev> (multicusps), <abbrev xmlns:xlink="http://www.w3.org/1999/xlink" xlink:title="anterior (outer) unicusps" id="ABBRID0EWDBG" xlink:type="simple">AUC</abbrev> (anterior unicusps), <abbrev xmlns:xlink="http://www.w3.org/1999/xlink" xlink:title="posterior (inner) unicusps" id="ABBRID0E1DBG" xlink:type="simple">PUC</abbrev> (posterior unicusps), <abbrev xmlns:xlink="http://www.w3.org/1999/xlink" xlink:title="ventral fin-fold" id="ABBRID0E5DBG" xlink:type="simple">VFF</abbrev> (ventral fin-fold).</p></fn></table-wrap-foot></table-wrap></sec><sec sec-type="Genetic comparisons" id="SECID0ECEBG"><title>Genetic comparisons</title><p>Differences among mtDNA sequences obtained from the holotype and paratypes of <italic><tp:taxon-name><tp:taxon-name-part taxon-name-part-type="genus" reg="Eptatretus">Eptatretus</tp:taxon-name-part> <tp:taxon-name-part taxon-name-part-type="species" reg="wandoensis">wandoensis</tp:taxon-name-part></tp:taxon-name></italic> sp. nov. were consistent with species-level divergences in other hagfish species (<xref ref-type="bibr" rid="B5">Fernholm et al. 2013</xref>). The phylogenetic relationships of myxinid species, inferred from neighbor-joining trees, showed large genetic distances between similar hagfish species using mtDNA <abbrev xmlns:xlink="http://www.w3.org/1999/xlink" xlink:title="16S ribosomal RNA" id="ABBRID0EXEBG" xlink:type="simple">16S rRNA</abbrev> (477 bp) and cytochrome c oxidase subunit I (<abbrev xmlns:xlink="http://www.w3.org/1999/xlink" xlink:title="cytochrome c oxidase subunit I" id="ABBRID0E2EBG" xlink:type="simple">COI</abbrev>) (466 bp) sequences. <italic><tp:taxon-name><tp:taxon-name-part taxon-name-part-type="genus" reg="Eptatretus">Eptatretus</tp:taxon-name-part> <tp:taxon-name-part taxon-name-part-type="species" reg="wandoensis">wandoensis</tp:taxon-name-part></tp:taxon-name></italic> sp. nov. is separated from other congeneric species by high genetic divergences of 0.9%–7.5% in <abbrev xmlns:xlink="http://www.w3.org/1999/xlink" xlink:title="16S ribosomal RNA" id="ABBRID0EKFBG" xlink:type="simple">16S rRNA</abbrev> sequences and 4.9%–13.9% in <abbrev xmlns:xlink="http://www.w3.org/1999/xlink" xlink:title="cytochrome c oxidase subunit I" id="ABBRID0EOFBG" xlink:type="simple">COI</abbrev> sequences (Fig. <xref ref-type="fig" rid="F5">5</xref>). The respective genetic distances between this species and <italic><tp:taxon-name><tp:taxon-name-part taxon-name-part-type="genus" reg="Eptatretus">E.</tp:taxon-name-part> <tp:taxon-name-part taxon-name-part-type="species" reg="burgeri">burgeri</tp:taxon-name-part></tp:taxon-name></italic> and <italic><tp:taxon-name><tp:taxon-name-part taxon-name-part-type="genus" reg="Eptatretus">E.</tp:taxon-name-part> <tp:taxon-name-part taxon-name-part-type="species" reg="minor">minor</tp:taxon-name-part></tp:taxon-name></italic> were 0.9% and 4.5% in <abbrev xmlns:xlink="http://www.w3.org/1999/xlink" xlink:title="16S ribosomal RNA" id="ABBRID0EMGBG" xlink:type="simple">16S rRNA</abbrev> sequences and 8.5% and 13.9% in <abbrev xmlns:xlink="http://www.w3.org/1999/xlink" xlink:title="cytochrome c oxidase subunit I" id="ABBRID0EQGBG" xlink:type="simple">COI</abbrev> sequences. In addition, phylogenetic analysis of <abbrev xmlns:xlink="http://www.w3.org/1999/xlink" xlink:title="16S ribosomal RNA" id="ABBRID0EUGBG" xlink:type="simple">16S rRNA</abbrev> sequences showed that <italic><tp:taxon-name><tp:taxon-name-part taxon-name-part-type="genus" reg="Eptatretus">E.</tp:taxon-name-part> <tp:taxon-name-part taxon-name-part-type="species" reg="wandoensis">wandoensis</tp:taxon-name-part></tp:taxon-name></italic> sp. nov. is well separated from other five-gilled hagfishes (<italic><tp:taxon-name><tp:taxon-name-part taxon-name-part-type="genus" reg="Eptatretus">E.</tp:taxon-name-part> <tp:taxon-name-part taxon-name-part-type="species" reg="cheni">cheni</tp:taxon-name-part></tp:taxon-name></italic>, <italic><tp:taxon-name><tp:taxon-name-part taxon-name-part-type="genus" reg="Eptatretus">E.</tp:taxon-name-part> <tp:taxon-name-part taxon-name-part-type="species" reg="nelsoni">nelsoni</tp:taxon-name-part></tp:taxon-name></italic>, and <italic><tp:taxon-name><tp:taxon-name-part taxon-name-part-type="genus" reg="Eptatretus">E.</tp:taxon-name-part> <tp:taxon-name-part taxon-name-part-type="species" reg="yangi">yangi</tp:taxon-name-part></tp:taxon-name></italic>), with genetic differences of 7.5%, 1.4%, and 1.6%, respectively. <italic><tp:taxon-name><tp:taxon-name-part taxon-name-part-type="genus" reg="Eptatretus">Eptatretus</tp:taxon-name-part> <tp:taxon-name-part taxon-name-part-type="species" reg="cheni">cheni</tp:taxon-name-part></tp:taxon-name></italic> is located at a basal position of hagfishes and well nested in the <italic><tp:taxon-name><tp:taxon-name-part taxon-name-part-type="genus" reg="Eptatretus">Eptatretus</tp:taxon-name-part></tp:taxon-name></italic> clade.</p><fig id="F5" position="float" orientation="portrait"><object-id xmlns:xlink="http://www.w3.org/1999/xlink" content-type="doi" xlink:type="simple">10.3897/zookeys.926.48745.figure5</object-id><object-id xmlns:xlink="http://www.w3.org/1999/xlink" content-type="arpha" xlink:type="simple">0677794E-8024-525C-A393-027A9FCB3C32</object-id><label>Figure 5.</label><caption><p>Phylogenetic tree of hagfishes based on mitochondrial DNA sequences, constructed with the Neighbor-joining (<abbrev xmlns:xlink="http://www.w3.org/1999/xlink" xlink:title="neighbor-joining" id="ABBRID0E5IBG" xlink:type="simple">NJ</abbrev>) method using Kimura 2-parameter distances <bold>A</bold> mitochondrial DNA <abbrev xmlns:xlink="http://www.w3.org/1999/xlink" xlink:title="16S ribosomal RNA" id="ABBRID0EEJBG" xlink:type="simple">16S rRNA</abbrev> sequences <bold>B</bold> mitochondrial DNA cytochrome c oxidase subunit I (<abbrev xmlns:xlink="http://www.w3.org/1999/xlink" xlink:title="cytochrome c oxidase subunit I" id="ABBRID0EKJBG" xlink:type="simple">COI</abbrev>) sequences. Numbers above tree branches are bootstrap values based on 1000 replicates. Scale bar represent nucleotide substitutions per site.</p></caption><graphic xmlns:xlink="http://www.w3.org/1999/xlink" xlink:href="zookeys-926-081-g005.jpg" position="float" orientation="portrait" xlink:type="simple" id="oo_399908.jpg"><uri content-type="original_file" xlink:type="simple">https://binary.pensoft.net/fig/399908</uri></graphic></fig></sec></tp:treatment-sec><ref-list><ref id="B20"><mixed-citation xmlns:xlink="http://www.w3.org/1999/xlink" xlink:type="simple"><person-group><name name-style="western"><surname>McMillan</surname><given-names>CB</given-names></name><name name-style="western"><surname>Wisner</surname><given-names>RL</given-names></name></person-group> (<year>2004</year>) <article-title>Review of the Hagfishes (<tp:taxon-name><tp:taxon-name-part taxon-name-part-type="family">Myxinidae</tp:taxon-name-part></tp:taxon-name>: <tp:taxon-name><tp:taxon-name-part taxon-name-part-type="order">Myxiniformes</tp:taxon-name-part></tp:taxon-name>) of the Northwestern Pacific Ocean, with Descriptions of Three New Species, <italic><tp:taxon-name><tp:taxon-name-part taxon-name-part-type="genus">Eptatretus</tp:taxon-name-part> <tp:taxon-name-part taxon-name-part-type="species">fernholmi</tp:taxon-name-part></tp:taxon-name></italic>, <italic><tp:taxon-name><tp:taxon-name-part taxon-name-part-type="genus">Paramyxine</tp:taxon-name-part> <tp:taxon-name-part taxon-name-part-type="species">moki</tp:taxon-name-part></tp:taxon-name></italic>, <italic><tp:taxon-name><tp:taxon-name-part taxon-name-part-type="genus">P.</tp:taxon-name-part> <tp:taxon-name-part taxon-name-part-type="species">walkeri</tp:taxon-name-part></tp:taxon-name></italic>.</article-title><source>Zoological Studies</source><volume>43</volume>(<issue>1</issue>): <fpage>51</fpage>–<lpage>73</lpage>.</mixed-citation></ref><ref id="B4"><mixed-citation xmlns:xlink="http://www.w3.org/1999/xlink" xlink:type="simple"><person-group><name name-style="western"><surname>Fernholm</surname><given-names>B</given-names></name><name name-style="western"><surname>Hubbs</surname><given-names>CL</given-names></name></person-group> (<year>1981</year>) <article-title>Western Atlantic hagfishes of the genus <italic><tp:taxon-name><tp:taxon-name-part taxon-name-part-type="genus">Eptatretus</tp:taxon-name-part></tp:taxon-name></italic> (<tp:taxon-name><tp:taxon-name-part taxon-name-part-type="family">Myxinidae</tp:taxon-name-part></tp:taxon-name>) with description of two new species.</article-title><source>Fishery Bulletin</source><volume>79</volume>: <fpage>69</fpage>–<lpage>83</lpage>.</mixed-citation></ref><ref id="B5"><mixed-citation xmlns:xlink="http://www.w3.org/1999/xlink" xlink:type="simple"><person-group><name name-style="western"><surname>Fernholm</surname><given-names>B</given-names></name><name name-style="western"><surname>Noren</surname><given-names>M</given-names></name><name name-style="western"><surname>Kullander</surname><given-names>SO</given-names></name><name name-style="western"><surname>Quattrini</surname><given-names>AM</given-names></name><name name-style="western"><surname>Zintzen</surname><given-names>V</given-names></name><name name-style="western"><surname>Roberts</surname><given-names>CD</given-names></name><name name-style="western"><surname>Mok</surname><given-names>HK</given-names></name><name name-style="western"><surname>Kuo</surname><given-names>CH</given-names></name></person-group> (<year>2013</year>) <article-title>Hagfish phylogeny and taxonomy, with description of the new genus <italic><tp:taxon-name><tp:taxon-name-part taxon-name-part-type="genus">Rubicundus</tp:taxon-name-part></tp:taxon-name></italic> (<tp:taxon-name><tp:taxon-name-part taxon-name-part-type="class">Craniata</tp:taxon-name-part></tp:taxon-name>, <tp:taxon-name><tp:taxon-name-part taxon-name-part-type="family">Myxinidae</tp:taxon-name-part></tp:taxon-name>).</article-title><source>Journal of Zoological Systematics and Evolutionary Research</source><volume>51</volume>(<issue>4</issue>): <fpage>296</fpage>–<lpage>307</lpage>. <ext-link xlink:type="simple" ext-link-type="doi" xlink:href="10.1111/jzs.12035">https://doi.org/10.1111/jzs.12035</ext-link></mixed-citation></ref></ref-list></tp:taxon-treatment>
